# Supplementary material for: Gut commensal bacterium Bacteroides vulgatus exacerbates helminth-induced cardiac fibrosis through succinate accumulation
Source: PLoS Pathog. 2025 Apr 16;21(4):e1013069. doi: 10.1371/journal.ppat.1013069 (PMC12002503; doi:10.1371/journal.ppat.1013069)
Supplement: S1 Data — (XLSX) [file ppat.1013069.s003.xlsx]

## Sheet: Fig 2a
	Groups	Samples	PCA1-94.51%	PCA2-4.09%	PCA3-1.03%	PCA4-0.18%	PCA5-0.18%	PCA6-0.01%
Con1	Con	Con1	0.322031	-0.0230481	0.659131	-0.658831	0.0982146	-0.132688
Con2	Con	Con2	0.416982	0.865735	-0.190824	0.0306459	0.154539	-0.124069
Con3	Con	Con3	0.360899	-0.0649201	0.497859	0.62441	0.220605	0.423224
Ts1	Ts	Ts1	0.417882	-0.0318775	-0.0269949	0.0225288	-0.900941	0.1069
Ts2	Ts	Ts2	0.461705	-0.396441	-0.156722	0.250704	0.153695	-0.720157
Ts3	Ts	Ts3	0.452081	-0.29593	-0.505943	-0.334296	0.287207	0.507768

## Sheet: Fig 2b
	Con1	Con2	Con3	Ts1	Ts2	Ts3
6-Phosphogluconic acid	2340.7	661.616	851.866	572.529	163.907	375.565
D-Glucose 1-phosphate	252005	460399	275921	282227	203419	199563
GMP	1923.02	881.337	1182.07	1395.04	1154.06	2060.65
GTP	0	0	0	0	0	0
Isocitrate	0	178.313	127.917	0	0	0
Malate	132037	74213.5	92486.6	176530	128763	141747
Phosphoenolpyruvic acid	19175.6	10058.7	40105	3938.9	4617.58	3176.77
AMP	24266.1	19827.6	20510.1	20722.8	17283.6	23479
Ribose 5-phosphate	155418	56538.6	59849.6	41878.2	40518.6	61857.9
Adenosine 5'-diphosphate	18637.7	5668.71	2766.46	8156.13	4478.9	6950
Datp	0	0	0	0	0	0
D-Erythrose 4-phosphate	295251	539620	271026	312847	225112	204142
dGDP	91.5583	0	38.8251	26.9068	27.9349	0
ATP	6959.66	1907.34	5627.54	1135.29	758.233	877.211
D-Xylulose 5-phosphate	141344	48657.5	49821.5	32915.4	33224.6	52035.1
Pyruvic Acid	2944.77	5531.27	3881.87	7885.77	8558.45	9687.3
Succinic Acid	1931.55	3812.96	3359.95	9857.83	14918.6	11767.6
Sedoheptulose 7-phosphate	39103	47174.3	49297.5	42142.2	35527.3	49406.9
D-Fructose 1,6-bisphosphate	54116.9	55270.8	60420.3	4756.87	1310.13	1903.83
Glucose 6-phosphate	264393	515725	297923	330668	240576	236968
cis-Aconitic acid	25.2111	23.3378	53.9523	148.624	121.979	169.683
D-Glucose	168735	600804	186376	343518	340032	457834
dTMP	772.617	1166.25	851.364	0	0	0
Fumaric Acid	51794.6	31678.7	23579.9	159431	96858.9	114832
Glucuronic acid	515.457	813.754	1019.87	1054	811.995	841.047
GDP	233.139	79.9747	66.1072	142.489	141.204	122.64
Thiamine diphosphate	2356.78	716.715	1878.09	368.656	399.394	423.215
Dihydroxyacetone phosphate	43935.2	48637.8	49254.3	20053.9	15909.1	14057.7
3-Phospho-D-glycerate	7033.67	712.726	8731.1	419.727	311.471	156.31
Cyclic AMP	75.8587	55.604	64.0837	72.9406	61.7484	77.9804
2-Phospho-D-glycerate	3162.29	354.93	3958.84	169.619	110.678	69.5797
NAD+	402.654	337.356	328.363	788.545	695.79	597.093
Acetyl-CoA	0	0	0	0	0	0

## Sheet: Fig 2c
Con	Ts
10.35	22.38
10.76	25.14
12.35	19.82
13.68	21.47
11.85	20.93
9.47	22.17

## Sheet: Fig 2d
Con	Ts
1	2.67
1	3.05
1	2.83
1	2.92
1	2.48
1	2.64

## Sheet: Fig 3b
Con	Succ
0.00522	0.00519
0.00524	0.00523
0.00522	0.0053
0.00531	0.00528
0.00524	0.00526
0.00525	0.00526

## Sheet: Fig 3c
Con	Succ
65.28	65.29
66.23	66.03
65.47	64.98
64.32	64.29
66.82	64.28
65.49	66.18

## Sheet: Fig 3d
Con	Succ
60.24	60.47
60.74	60.32
60.08	61.09
59.38	60.33
61.83	60.78
61.82	60.92

## Sheet: Fig 3e
Col1			a-SMA
Con	Succ		Con	Succ
1	1.03		1	1.04
1	1.1		1	1.02
1	0.98		1	0.99
1	0.97		1	0.98
1	0.95		1	1.08
1	1.04		1	1.06

## Sheet: Fig 4c
Ts infection
Con	Succ	Sucnr1-Ab
0.00619	0.00629	0.00594
0.00616	0.00631	0.00582
0.00609	0.00624	0.00586
0.00615	0.00639	0.00601
0.00621	0.00632	0.00572
0.00596	0.00637	0.00587

## Sheet: Fig 4d
Ts infection
Con	Succ	Sucnr1-Ab
60.32	57.28	63.37
58.62	59.42	62.07
59.97	58.35	63.49
61.36	58.62	62.42
61.37	57.84	62.25
61.24	57.43	62.51

[truncated: 19 more sheets: Fig 4e, Fig 4f, Fig 5b, Fig 5c, Fig 5d, Fig 5e, Fig 6a, Fig 6b, Fig 7c, Fig 7d, Fig 7e, Fig 7f, Fig 7g, Fig 7h, Fig S1b, Fig S1c, Fig S1d, Fig S1e, Fig S2]
